# Supplementary material for: Gut microbiota alterations modulate high-fat diet-induced precocious puberty
Source: Microbiol Spectr. 2025 Aug 12;13(9):e03264-24. doi: 10.1128/spectrum.03264-24 (PMC12403903; doi:10.1128/spectrum.03264-24)
Supplement: Tables S1 to S8 — Differences in the abundance of pubertal development indicators, microbial taxa, functional pathways, and metabolites between the HFD vs. NN groups and the HFD vs. HFD_Abx groups were analyzed, along with Spearman correlation analysis. [file spectrum.03264-24-s0006.xlsx]

## Sheet: Table S1
Table S1 Indicators of pubertal development differing between HFD vs. NN and HFD vs. HFD_Abx (Wilcoxon)
	Mean(Standard Deviation)			HFD vs. NN			HFD vs. HFD_Abx
	NN	HFD	HFD_Abx	mean_diff	mean_diff_95% CI	adj.p	mean_diff	mean_diff_95% CI	adj.p
PND 33_Weight	104.126(8.592)	112.305(4.992)	110.893(8.422)	8.179	(3.954,12.232)	0.00299315	1.412	(-2.293,5.255)	0.160398
Pub-Score	-0.706(3.037)	2.368(3.655)	-0.655(2.365)	3.074	(0.997,5.174)	0.00988072	3.024	(1.279,4.97)	0.00835249
UW	98.227(52.629)	112.865(66.774)	66.288(41.911)	14.638	(-22.673,51.732)	0.568685	46.577	(16.533,82.839)	0.0109742
LH	60.582(11.667)	76.414(6.235)	70.224(9.802)	15.831	(9.023,21.562)	0.000366317	6.19	(1.443,11.311)	0.0312573
GnRH	1.424(0.975)	3.459(2.08)	0.428(0.186)	2.035	(0.726,3.586)	0.0314685	3.031	(1.822,4.441)	8.22707e-05
KISS1	1.522(1.277)	5.28(3.141)	1.937(1.571)	3.758	(1.687,5.836)	0.00798026	3.343	(1.089,5.45)	0.0106129
SIRT1	1.267(0.747)	0.186(0.133)	0.525(0.397)	-1.08	(-1.536,-0.622)	0.00156314	-0.338	(-0.604,-0.108)	0.0244344

## Sheet: Table S2
Table S2 Shared taxa differing between HFD vs. NN and HFD vs. HFD_Abx (ZIBR)
	HFD vs HFD_Abx					HFD vs NN
	Logistic Regression		Beta Regression			Logistic Regression		Beta Regression
Bacteria	Coefficient	P	Coefficient	P	Joint P (Corrected)	Coefficient	P	Coefficient	P	Joint P (Corrected)
g__Romboutsia	3.82564	1	1.38529	8.17347e-10	5.49958e-09	-4.51992	1	0.732941	0.000100398	0.000619753
g__Intestinimonas	16.9608	4.34947e-09	1.27249	2.06943e-07	1.48381e-13	12.6978	0.20067	0.598702	0.000539558	0.00161808
g__Lactobacillus	3.82564	1	2.06932	4.62617e-09	1.32257e-10	-4.51992	1	0.810987	0.00259462	0.00327538
g__Blautia	15.1955	0.00182106	1.18489	1.89493e-05	5.65005e-07	17.0135	0.00155692	0.449283	0.0673944	0.00856788
g__Family_XIII_AD3011_group	5.08657	5.54497e-07	0.944921	0.0179807	8.04887e-12	0.769274	0.310123	0.547579	0.00441897	0.0121379
g__Tuzzerella	2.97042	3.74104e-07	0.772436	0.0111517	1.43264e-08	-0.00688326	0.994023	0.0982511	0.608454	0.00084054
g__Faecalitalea	0.75303	0.348986	1.20274	0.0128143	0.0432535	2.45741	0.0129595	0.318801	0.409304	0.00550152
g__Marvinbryantia	2.3669	9.62885e-05	0.912251	0.00618919	0.000135136	0.604257	0.300018	0.802663	0.00407451	0.00627304
g__[Eubacterium]_nodatum_group	4.73971	3.88025e-09	0.913949	0.00052573	2.0289e-12	3.45644	0.00490568	0.193105	0.275297	0.00861528
g__Erysipelatoclostridium	47.1007	2.38485e-06	0.847898	0.000770342	3.49255e-10	12.6978	0.20067	0.520234	0.00914578	0.00886593
g__Roseburia	17.2799	4.54845e-05	0.628817	0.00462455	2.23308e-06	16.2351	0.00606277	0.155375	0.439724	0.0123204
g__Bilophila	2.89782	4.69512e-07	0.650735	0.0182523	1.11303e-07	3.22287	0.0405396	0.00563019	0.98463	0.0153241
g__Butyrivibrio	2.42968	0.0127063	0.541186	0.138065	0.000723287	2.21528	0.10601	0.451932	0.154523	0.0183987
g_Oscillospiraceae_NK4A214_group	16.2093	5.34248e-07	0.925762	2.90226e-05	9.73664e-08	12.6978	0.20067	0.433417	0.0122566	0.0296577
g__Enterococcus	1.95041	0.031828	0.534455	0.0175185	0.00184035	1.63937	0.0272559	0.200665	0.360716	0.0369764
g__Lachnoclostridium	3.89542	1.19504e-06	0.462876	0.0676883	1.1655e-07	0.228841	0.873182	0.553115	0.0097446	0.0412727
s__Lactobacillus_murinus	14.4623	0.0093829	1.01673	1.09447e-06	1.24926e-06	-4.51992	1	1.00707	7.3934e-07	3.337e-06
s__Lactobacillus_intestinalis	12.8792	0.20067	1.50822	8.38034e-06	6.0858e-06	-4.51992	1	0.979503	0.000549616	0.00155977
s__Lactobacillus_reuteri	12.8792	0.20067	1.49355	8.30469e-07	6.54869e-07	-4.51992	1	0.932434	0.000738707	0.00158278

## Sheet: Table S3
Table S3 Taxa differing between HFD vs. NN and HFD vs. HFD_Abx (Wilcoxon)
	HFD vs HFD_Abx												HFD vs NN
	PND25				PND29				PND33				PND25				PND29				PND33
Bacteria	mean_diff	mean_diff_95% CI	adj.p	Group	mean_diff	mean_diff_95% CI	adj.p	Group	mean_diff	mean_diff_95% CI	adj.p	Group	mean_diff	mean_diff_95% CI	adj.p	Group	mean_diff	mean_diff_95% CI	adj.p	Group	mean_diff	mean_diff_95% CI	adj.p	Group
g__[Eubacterium]_nodatum_group	0.000112	(6.4e-05,0.000165)	0.000757017	HFD	0.000241	(0.000135,0.000366)	0.000207473	HFD	0.000163	(9.7e-05,0.000234)	0.00027608	HFD	-1.6e-05	(-0.000202,0.000113)	0.114304	NA	0.000134	(-8e-06,0.00029)	0.045297	HFD	7.3e-05	(-6e-06,0.000155)	0.248159	NA
g__Bilophila	0.000188	(6.7e-05,0.000319)	0.0200468	HFD	0.000366	(0.000129,0.000696)	0.00866348	HFD	0.001255	(0.000453,0.002321)	0.000174903	HFD	-1.7e-05	(-0.000406,0.00026)	0.215034	NA	0	(-0.000491,0.000469)	0.246172	NA	0.00044	(-0.000901,0.001532)	0.200646	NA
g__Blautia	0.004172	(0.001799,0.007126)	1.31156e-05	HFD	0.011269	(0.003689,0.019533)	0.00027608	HFD	0.006899	(0.002997,0.011484)	0.000652638	HFD	0.003595	(0.00134,0.006429)	0.0112597	HFD	0.009693	(0.001996,0.018226)	0.0505203	NA	0.001598	(-0.005411,0.008208)	0.630408	NA
g__Butyrivibrio	0.000605	(2.7e-05,0.001445)	0.284819	NA	0.000906	(3.6e-05,0.002226)	0.0106296	HFD	0.001565	(0.000473,0.002874)	0.0144493	HFD	0.000521	(-6.3e-05,0.001335)	0.885992	NA	0.000903	(3.4e-05,0.002222)	0.0214885	HFD	0.001486	(0.000346,0.00275)	0.0327539	HFD
g__Enterococcus	0.000861	(0.000189,0.001977)	0.0112597	HFD	0.000169	(3.9e-05,0.000336)	0.0351954	HFD	0.00029	(7.8e-05,0.000551)	0.0214885	HFD	0.000837	(0.000173,0.001912)	0.0209074	HFD	-0.000229	(-0.000761,0.000178)	0.767409	NA	0.000201	(-4.7e-05,0.000507)	0.118649	NA
g__Erysipelatoclostridium	0.002238	(0.001053,0.00392)	0.00029537	HFD	0.001879	(0.000658,0.003843)	0.000299397	HFD	0.000713	(0.00033,0.001209)	0.000299397	HFD	0.002103	(0.000902,0.003603)	0.000421573	HFD	0.001119	(-0.000533,0.003106)	0.171664	NA	-0.001039	(-0.004481,0.000856)	0.104978	NA
g__Faecalitalea	0.000815	(0.000233,0.001525)	0.0677827	NA	0.000709	(0.000135,0.001356)	0.1173	NA	0.000527	(-2.4e-05,0.00121)	0.866418	NA	0.000813	(0.000242,0.001476)	0.0257259	HFD	-0.000928	(-0.004266,0.001126)	0.131677	NA	0.000574	(2.4e-05,0.001254)	0.071704	NA
g__Family_XIII_AD3011_group	0.000228	(0.000112,0.000377)	0.00221927	HFD	0.000271	(0.000142,0.000438)	0.000189053	HFD	0.000177	(9.5e-05,0.000284)	0.000343881	HFD	0.000163	(2.9e-05,0.000314)	0.0946812	NA	0.00016	(2.1e-05,0.000345)	0.1173	NA	9.5e-05	(2e-06,0.000215)	0.231111	NA
g__Intestinimonas	0.001786	(0.001169,0.002507)	0.000207473	HFD	0.001574	(0.000803,0.002383)	0.000385219	HFD	0.001013	(0.000711,0.001433)	0.000189053	HFD	0.001303	(0.000618,0.002044)	0.00388814	HFD	0.000999	(0.00012,0.001964)	0.131677	NA	0.000521	(9.5e-05,0.000951)	0.0298486	HFD
g__Lachnoclostridium	0.00144	(0.000816,0.002017)	0.000826055	HFD	0.001097	(0.000653,0.001632)	0.000343881	HFD	-0.002657	(-0.009441,0.000914)	0.00168216	NN	0.001238	(0.000606,0.001844)	0.00464192	HFD	0.000896	(0.000439,0.001452)	0.0232551	HFD	2.7e-05	(-0.00045,0.000578)	0.45018	NA
g__Lactobacillus	0.123772	(0.075482,0.169337)	0.000517192	HFD	0.158482	(0.098525,0.216922)	3.06031e-05	HFD	0.158184	(0.109883,0.202829)	0.000207473	HFD	0.033186	(-0.032203,0.096149)	0.416672	NA	0.114102	(0.051396,0.178322)	0.0488105	HFD	0.120249	(0.064897,0.171665)	0.00221927	HFD
g__Marvinbryantia	0.000601	(0.000331,0.000967)	0.000222965	HFD	0.000512	(0.000155,0.000987)	0.00090408	HFD	0.000305	(7.1e-05,0.000615)	0.216762	NA	0.00055	(0.000278,0.000928)	0.00202731	HFD	0.000352	(-4.7e-05,0.000784)	0.0677827	NA	0.000218	(-4.8e-05,0.000534)	0.828212	NA
g__Romboutsia	0.025	(0.009068,0.044676)	0.000343881	HFD	0.021409	(0.015412,0.028384)	1.31156e-05	HFD	0.016568	(0.006321,0.026137)	0.000517192	HFD	0.014107	(-0.003197,0.034958)	0.851504	NA	0.014183	(0.006633,0.021948)	0.00221927	HFD	0.016504	(0.008554,0.025157)	0.00129564	HFD
g__Roseburia	0.000701	(0.000456,0.000977)	0.000727917	HFD	0.003066	(0.000696,0.006216)	0.0121338	HFD	0.001733	(0.000489,0.003328)	0.000727917	HFD	0.000275	(-0.000244,0.000723)	0.142594	NA	0.002154	(-0.000389,0.005652)	0.385202	NA	0.000491	(-0.001315,0.002404)	0.828212	NA
g__Tuzzerella	0.000449	(0.00013,0.000984)	0.00120422	HFD	0.000229	(7.8e-05,0.000392)	0.0071591	HFD	0.000279	(0.000156,0.000416)	0.000189053	HFD	0.000303	(-5.1e-05,0.000828)	0.29212	NA	1.1e-05	(-0.000188,0.000215)	0.828212	NA	-9.8e-05	(-0.000413,0.000183)	0.922139	NA
g_Oscillospiraceae_NK4A214_group	0.001272	(0.000511,0.002324)	0.000299397	HFD	0.001144	(0.000584,0.00198)	0.000189053	HFD	0.000899	(0.00033,0.001562)	0.00388814	HFD	0.000954	(0.000159,0.002025)	0.142594	NA	0.000699	(7e-05,0.00152)	0.114304	NA	0.000733	(9.4e-05,0.001505)	0.00653255	HFD
s__Lactobacillus_intestinalis	0.041546	(0.022412,0.062423)	0.00551945	HFD	0.049066	(0.022557,0.081931)	0.000189053	HFD	0.036529	(0.021047,0.053271)	0.00388814	HFD	0.006376	(-0.028011,0.041176)	0.468192	NA	0.046546	(0.019771,0.077854)	0.0117161	HFD	0.038166	(0.023273,0.054282)	0.000633238	HFD
s__Lactobacillus_murinus	0.003797	(0.002327,0.005212)	0.00027608	HFD	0.004206	(0.002422,0.006572)	0.000189053	HFD	0.000236	(-0.00294,0.003886)	0.851504	NA	0.003508	(0.002116,0.004873)	0.000222965	HFD	0.00326	(0.001003,0.005759)	0.000863613	HFD	0.002821	(0.000486,0.006175)	0.0298486	HFD
s__Lactobacillus_reuteri	0.031979	(0.015527,0.052962)	0.000727917	HFD	0.024337	(0.012696,0.038687)	0.000222965	HFD	0.013462	(0.007325,0.020177)	0.000633238	HFD	0.019535	(9.4e-05,0.041198)	0.131677	NA	0.019315	(0.007006,0.034319)	0.0117161	HFD	0.013326	(0.007864,0.019995)	0.00159217	HFD
Note: differentially abundant microbes were determined using two-tailed Wilcoxon rank-sum test with Benjamini Hochberg adjustment (adj.p <0.05)
The mean_diff values represent the difference in relative abundance between the HFD group and the HFD_Abx group, or between the HFD group and the NN group.

## Sheet: Table S4
Table S4 Microbial functional pathways differing between the two comparison groups (Wilcoxon)
	HFD vs HFD_Abx												HFD vs NN
	PND25				PND29				PND33				PND25				PND29				PND33
Pathway	log2FC	log2FC_95% CI	adj.p	Group	log2FC	log2FC_95% CI	adj.p	Group	log2FC	log2FC_95% CI	adj.p	Group	log2FC	log2FC_95% CI	adj.p	Group	log2FC	log2FC_95% CI	adj.p	Group	log2FC	log2FC_95% CI	adj.p	Group
African trypanosomiasis	-4.11105	(-4.806288,-3.467173)	1.9038e-07	HFD_Abx	-3.27664	(-3.937645,-2.583512)	0.00850056	HFD_Abx	-6.32455	(-6.901558,-5.754329)	5.38079e-05	HFD_Abx	0.863452	(0.100261,1.626972)	0.0421949	HFD	-0.53431	(-1.166913,0.199449)	0.611632	NA	-1.18537	(-1.939827,-0.304814)	0.00766281	NN
Amino sugar and nucleotide sugar metabolism	-0.015624	(-0.157408,0.135867)	0.943095	NA	0.430374	(0.263796,0.610221)	0.000274822	HFD	-0.630301	(-0.770351,-0.467325)	1.31335e-05	HFD_Abx	0.30766	(0.11458,0.490975)	0.00362786	HFD	0.279204	(0.106595,0.46884)	0.00635953	HFD	0.177402	(0.037018,0.322275)	0.0473609	HFD
Aminoacyl-tRNA biosynthesis	-0.060267	(-0.20372,0.077891)	0.722458	NA	0.366467	(0.190488,0.562183)	0.00190196	HFD	-0.262307	(-0.39216,-0.095367)	0.00216119	HFD_Abx	0.316421	(0.139115,0.492134)	0.00144595	HFD	0.316622	(0.170416,0.477282)	0.00146768	HFD	0.109107	(-0.008594,0.229455)	0.557229	NA
Amoebiasis	-0.675047	(-1.088483,-0.231062)	0.00837118	HFD_Abx	-0.079511	(-0.540682,0.513393)	0.886486	NA	2.09689	(1.555875,2.73369)	5.51137e-08	HFD	0.088359	(-0.370277,0.518851)	0.863309	NA	0.014007	(-0.4948,0.558168)	0.70925	NA	0.708102	(0.325838,1.097592)	0.00311036	HFD
beta-Alanine metabolism	-1.43318	(-1.930617,-1.072397)	1.21579e-06	HFD_Abx	-0.997233	(-1.534595,-0.567681)	0.00110656	HFD_Abx	-2.15713	(-2.619338,-1.79562)	8.12396e-07	HFD_Abx	0.798112	(0.045498,1.899778)	0.045264	HFD	-0.136907	(-0.750503,0.41413)	0.660223	NA	-0.436568	(-0.912164,0.002248)	0.022447	NN
Biosynthesis of siderophore group nonribosomal peptides	-2.42636	(-2.842601,-1.974078)	1.28205e-09	HFD_Abx	-2.1435	(-2.656121,-1.586323)	1.15581e-05	HFD_Abx	-4.70371	(-5.108266,-4.351245)	1.28205e-09	HFD_Abx	-0.255075	(-0.608037,0.095759)	0.557229	NA	-0.556729	(-0.97322,-0.182807)	0.0083962	NN	-0.804744	(-1.283952,-0.357607)	0.00659958	NN
Carotenoid biosynthesis	-0.924683	(-1.522972,-0.272698)	0.00983503	HFD_Abx	0.380931	(-0.295772,1.058015)	0.665637	NA	1.23931	(0.554417,1.930767)	0.00353913	HFD	-0.256806	(-1.080798,0.770636)	0.611632	NA	0.947451	(0.216839,1.682706)	0.00161971	HFD	0.848786	(-0.152896,2.020706)	0.00311036	HFD
Cell cycle - Caulobacter	-0.069662	(-0.218773,0.064655)	0.760672	NA	0.378418	(0.198069,0.574929)	0.00177361	HFD	-0.246546	(-0.370201,-0.09818)	0.00161058	HFD_Abx	0.259244	(0.085685,0.417344)	0.00517758	HFD	0.230203	(0.094588,0.373082)	0.0120127	HFD	0.034686	(-0.079225,0.167834)	0.756111	NA
Citrate cycle (TCA cycle)	-0.504039	(-0.682978,-0.309426)	7.50552e-06	HFD_Abx	-0.127117	(-0.376133,0.150397)	0.665637	NA	-1.57045	(-1.762058,-1.354201)	6.25883e-09	HFD_Abx	0.140665	(-0.038043,0.306371)	0.557229	NA	-0.14015	(-0.340843,0.081751)	0.557229	NA	-0.258797	(-0.462835,-0.058719)	0.0174504	NN
D-Glutamine and D-glutamate metabolism	-0.037191	(-0.166374,0.094016)	0.867523	NA	0.374088	(0.204191,0.562917)	0.00113942	HFD	-0.443613	(-0.586958,-0.286559)	0.000140177	HFD_Abx	0.271649	(0.112971,0.437124)	0.00473631	HFD	0.271704	(0.130958,0.425707)	0.00271037	HFD	0.062352	(-0.060787,0.182751)	0.665637	NA
DNA replication	-0.050913	(-0.183604,0.07447)	0.746929	NA	0.381262	(0.21241,0.584082)	0.00131283	HFD	-0.455274	(-0.589548,-0.304786)	0.000314315	HFD_Abx	0.298023	(0.13019,0.470797)	0.00230648	HFD	0.289921	(0.146883,0.45777)	0.00197788	HFD	0.115933	(0.006442,0.227925)	0.557229	NA
ECM-receptor interaction	2.078	(0.663002,4.824097)	0.0251729	HFD	5.01331	(0.629353,32.978178)	0.557229	NA	3.74534	(1.648946,5.743174)	0.557229	NA	1.42669	(-0.267389,31.942519)	0.017215	HFD	-0.241501	(-5.14747,2.643625)	0.660223	NA	2.52154	(0.584731,4.538087)	0.660223	NA
Endocytosis	0.193759	(-1.389937,1.674791)	0.912096	NA	2.88413	(0.999915,4.468828)	9.85202e-05	HFD	4.44536	(2.811434,6.260948)	2.11621e-05	HFD	-0.386065	(-2.257027,2.514312)	0.0305407	NN	0.910096	(-1.419259,3.892079)	0.0041562	HFD	-1.63224	(-3.827157,2.858195)	0.617949	NA
Epithelial cell signaling in Helicobacter pylori infection	-0.446665	(-0.628821,-0.255667)	4.5439e-05	HFD_Abx	-0.064836	(-0.351132,0.244661)	0.665637	NA	-1.06709	(-1.266585,-0.856977)	2.78049e-07	HFD_Abx	0.169533	(-0.061996,0.411973)	0.557229	NA	-0.136452	(-0.381485,0.112438)	0.557229	NA	-0.325287	(-0.515551,-0.131056)	0.0220918	NN
Folate biosynthesis	-0.228739	(-0.38188,-0.041731)	0.00608118	HFD_Abx	0.199041	(-0.041815,0.45646)	0.602032	NA	-0.974216	(-1.175035,-0.775187)	2.78049e-07	HFD_Abx	0.103031	(-0.099632,0.29546)	0.598281	NA	-0.061558	(-0.274321,0.148733)	0.660223	NA	-0.251114	(-0.480689,0.002311)	0.0473609	NN
Fructose and mannose metabolism	-0.182411	(-0.344149,-0.001373)	0.557229	NA	0.272549	(0.059184,0.501904)	0.021672	HFD	-1.05198	(-1.218774,-0.870191)	5.90371e-07	HFD_Abx	0.298374	(0.10538,0.492689)	0.00473631	HFD	0.317267	(0.121118,0.512722)	0.00635953	HFD	0.163108	(-0.015613,0.359883)	0.557229	NA
Galactose metabolism	-0.070408	(-0.242488,0.101165)	0.665695	NA	0.367439	(0.192794,0.584064)	0.00340578	HFD	-0.989428	(-1.152706,-0.809781)	2.79203e-06	HFD_Abx	0.337377	(0.132635,0.516863)	0.00397039	HFD	0.298579	(0.11464,0.493552)	0.0109912	HFD	0.213176	(0.041125,0.393878)	0.557229	NA
Geraniol degradation	-3.36144	(-4.364503,-2.69612)	2.69686e-07	HFD_Abx	-2.82709	(-3.977129,-2.076928)	8.65461e-08	HFD_Abx	-3.3115	(-3.748134,-2.941669)	1.28205e-09	HFD_Abx	1.35922	(-0.209293,43.483565)	0.557229	NA	-0.686413	(-2.007422,0.474125)	0.602032	NA	-0.779372	(-1.253499,-0.368292)	0.00425401	NN
Glycine, serine and threonine metabolism	-0.587287	(-0.734813,-0.435747)	6.7565e-07	HFD_Abx	-0.22696	(-0.448774,0.021448)	0.557229	NA	-1.33732	(-1.526509,-1.157297)	9.52382e-09	HFD_Abx	0.20325	(0.037397,0.360985)	0.018789	HFD	-0.070376	(-0.292277,0.160984)	0.557229	NA	-0.247551	(-0.4262,-0.084683)	0.0133763	NN
Glycosphingolipid biosynthesis - lacto and neolacto series	-2.37084	(-6.75987,-0.699088)	0.0246788	HFD_Abx	-29.1002	(-30.042124,-27.141051)	0.0129114	HFD_Abx	-2.25106	(-29.715047,0.333901)	0.557229	NA	-0.303482	(-4.980891,28.232537)	0.692657	NA	-27.7819	(-29.004268,-24.611951)	0.0363806	NN	26.6563	(0,28.241307)	0.665637	NA
Histidine metabolism	-0.204836	(-0.403961,-0.000911)	0.0347031	HFD_Abx	0.207649	(-0.102501,0.501035)	0.733446	NA	-0.406068	(-0.614137,-0.196821)	0.0023745	HFD_Abx	0.165965	(-0.056024,0.387933)	0.665637	NA	-0.209103	(-0.498149,0.063127)	0.040745	NN	-0.292346	(-0.503891,-0.064653)	0.0390228	NN
Homologous recombination	-0.063096	(-0.196454,0.071435)	0.718689	NA	0.372419	(0.201151,0.553145)	0.00121151	HFD	-0.48681	(-0.622188,-0.343715)	0.000160686	HFD_Abx	0.277917	(0.098218,0.434442)	0.00334022	HFD	0.247389	(0.102354,0.412942)	0.00766281	HFD	0.067354	(-0.049845,0.195928)	0.660223	NA
Lipoic acid metabolism	-0.841373	(-1.058241,-0.609911)	5.69243e-07	HFD_Abx	-0.542128	(-0.834376,-0.253688)	0.00204139	HFD_Abx	-1.5549	(-1.87677,-1.261012)	6.25883e-09	HFD_Abx	-0.048255	(-0.349868,0.241921)	0.954916	NA	-0.343256	(-0.677869,-0.03922)	0.0246918	NN	-0.512211	(-0.886688,-0.075929)	0.0349861	NN
Lipopolysaccharide biosynthesis	-0.561413	(-0.903676,-0.223826)	0.00365498	HFD_Abx	-0.20334	(-0.647479,0.211773)	0.824856	NA	-1.70426	(-2.14348,-1.314491)	7.39363e-08	HFD_Abx	-0.267936	(-0.592871,0.031467)	0.557229	NA	-0.652262	(-1.009048,-0.332378)	0.00050673	NN	-0.756147	(-1.202806,-0.269639)	0.00659958	NN
Mismatch repair	-0.166933	(-0.308044,-0.023083)	0.0324542	HFD_Abx	0.278735	(0.091399,0.45356)	0.0349861	HFD	-0.454389	(-0.591337,-0.295749)	0.000242174	HFD_Abx	0.306395	(0.130736,0.474768)	0.00190196	HFD	0.302608	(0.159754,0.445017)	0.00161971	HFD	0.13034	(0.001582,0.254958)	0.557229	NA
NOD-like receptor signaling pathway	-0.089128	(-0.339009,0.128584)	0.718689	NA	0.312611	(-0.031925,0.631714)	0.598281	NA	-0.626444	(-0.85125,-0.393206)	3.5862e-05	HFD_Abx	0.260574	(-0.022377,0.509184)	0.557229	NA	-0.165353	(-0.462887,0.126806)	0.557229	NA	-0.424189	(-0.674636,-0.196377)	0.00311036	NN
Nucleotide excision repair	-0.047798	(-0.19294,0.104508)	0.838431	NA	0.413393	(0.20468,0.644921)	0.00274506	HFD	-0.039423	(-0.170462,0.108797)	0.557229	NA	0.308035	(0.155148,0.475221)	0.00276328	HFD	0.301928	(0.154802,0.456462)	0.0022058	HFD	0.113424	(-0.001647,0.232147)	0.557229	NA
Pentose phosphate pathway	-0.044331	(-0.172541,0.092648)	0.874998	NA	0.351986	(0.167924,0.535967)	0.00274506	HFD	-0.705132	(-0.845144,-0.558065)	6.37573e-06	HFD_Abx	0.40255	(0.217879,0.589934)	0.000239267	HFD	0.364418	(0.20362,0.542945)	0.00197788	HFD	0.15354	(-0.014135,0.325135)	0.557229	NA
Peptidoglycan biosynthesis	-0.137279	(-0.271167,-0.012571)	0.0391382	HFD_Abx	0.249865	(0.085901,0.430077)	0.0284658	HFD	-0.562758	(-0.695343,-0.410244)	4.90569e-05	HFD_Abx	0.296319	(0.135358,0.456147)	0.00190196	HFD	0.259792	(0.120014,0.412149)	0.00635953	HFD	0.048751	(-0.05844,0.159443)	0.665637	NA
Phenylalanine metabolism	-1.3751	(-1.612334,-1.133791)	6.25883e-09	HFD_Abx	-0.987293	(-1.285783,-0.670826)	1.66135e-06	HFD_Abx	-1.17927	(-1.418973,-0.930143)	5.51137e-08	HFD_Abx	0.148194	(-0.077387,0.3728)	0.598281	NA	-0.208166	(-0.479542,0.082875)	0.557229	NA	-0.278119	(-0.552154,-0.032451)	0.0434772	NN
Phenylalanine, tyrosine and tryptophan biosynthesis	-0.401679	(-0.593102,-0.224537)	0.000151241	HFD_Abx	-0.026702	(-0.290064,0.254562)	0.677847	NA	-0.951358	(-1.156697,-0.738885)	2.17094e-07	HFD_Abx	0.220991	(0.025381,0.41013)	0.557229	NA	-0.145906	(-0.413177,0.144332)	0.557229	NA	-0.29185	(-0.4993,-0.0744)	0.0280643	NN
Primary bile acid biosynthesis	1.92461	(1.420853,2.518078)	3.71478e-08	HFD	2.49066	(2.033898,3.013743)	8.9226e-11	HFD	2.46009	(1.977525,3.065387)	3.92157e-09	HFD	0.258171	(-0.100068,0.627807)	0.557229	NA	0.638223	(0.342663,0.95435)	0.00034262	HFD	0.765624	(0.458994,1.090699)	0.00041222	HFD
Proteasome	-2.51966	(-4.43828,-1.06327)	0.000393755	HFD_Abx	-0.566377	(-1.620522,0.378445)	0.659032	NA	0.552918	(-0.400112,1.449275)	0.70925	NA	-1.68698	(-3.559488,-0.141704)	0.013027	NN	-0.022183	(-1.168853,1.012917)	0.756111	NA	1.97458	(0.870538,3.182563)	0.0220918	HFD
Protein export	-0.093654	(-0.224955,0.037933)	0.598281	NA	0.369903	(0.19152,0.558608)	0.00164258	HFD	-0.48088	(-0.616128,-0.320604)	0.000184477	HFD_Abx	0.283259	(0.120966,0.439705)	0.00230648	HFD	0.24008	(0.09048,0.40189)	0.00918888	HFD	0.094269	(-0.025767,0.221998)	0.557229	NA
Pyrimidine metabolism	-0.080976	(-0.219601,0.061926)	0.659032	NA	0.329778	(0.166352,0.517301)	0.00449145	HFD	-0.466301	(-0.596841,-0.296631)	0.000276146	HFD_Abx	0.303939	(0.136855,0.4783)	0.00276328	HFD	0.309429	(0.169627,0.461412)	0.00131283	HFD	0.102882	(-0.010313,0.230483)	0.557229	NA
Riboflavin metabolism	-0.800767	(-0.966017,-0.617927)	9.22371e-08	HFD_Abx	-0.328223	(-0.620365,-0.032918)	0.0448387	HFD_Abx	-1.3921	(-1.573549,-1.201779)	2.14286e-08	HFD_Abx	0.202214	(0.006306,0.389774)	0.0472787	HFD	-0.047436	(-0.263904,0.171597)	0.660223	NA	-0.212177	(-0.397541,-0.021277)	0.0473609	NN
Ribosome	0.012259	(-0.117393,0.151768)	0.920925	NA	0.438591	(0.251727,0.611525)	0.000152088	HFD	-0.228712	(-0.360613,-0.087098)	0.00264068	HFD_Abx	0.281156	(0.103667,0.44611)	0.00362786	HFD	0.274439	(0.130906,0.424678)	0.00362786	HFD	0.073318	(-0.054215,0.19055)	0.659032	NA
Secondary bile acid biosynthesis	1.97501	(1.474807,2.520968)	3.71478e-08	HFD	2.59133	(2.110097,3.157736)	8.9226e-11	HFD	2.46995	(1.929973,3.056746)	3.92157e-09	HFD	0.258125	(-0.138738,0.61204)	0.557229	NA	0.638224	(0.344766,0.9379)	0.00034262	HFD	0.765617	(0.466277,1.074626)	0.00041222	HFD
Staphylococcus aureus infection	1.42571	(0.933331,1.960245)	0.000541002	HFD	1.42961	(0.777133,2.236274)	5.89936e-05	HFD	0.836999	(0.254773,1.488814)	0.00562751	HFD	0.548382	(-0.011841,1.182248)	0.557229	NA	1.92509	(1.258036,2.582572)	1.14894e-05	HFD	1.68769	(0.963627,2.543447)	0.000630985	HFD
Sulfur metabolism	-0.727499	(-0.930719,-0.492379)	1.76783e-06	HFD_Abx	-0.347026	(-0.636661,-0.025241)	0.0254731	HFD_Abx	-1.67396	(-1.87371,-1.454927)	1.28205e-09	HFD_Abx	0.223013	(0.016063,0.447046)	0.0446763	HFD	-0.099728	(-0.367358,0.188601)	0.590945	NA	-0.249398	(-0.456376,-0.01902)	0.0390228	NN
Terpenoid backbone biosynthesis	-0.046167	(-0.191269,0.082677)	0.746929	NA	0.360098	(0.202318,0.527861)	0.000617369	HFD	-0.333582	(-0.464261,-0.178183)	0.000840993	HFD_Abx	0.32179	(0.146831,0.487249)	0.00130694	HFD	0.313658	(0.178265,0.466655)	0.000945209	HFD	0.122749	(-0.002832,0.243871)	0.557229	NA
Vibrio cholerae pathogenic cycle	-1.41353	(-1.612296,-1.185898)	1.28205e-09	HFD_Abx	-1.03679	(-1.291954,-0.756431)	0.000126173	HFD_Abx	-2.21329	(-2.406965,-2.009283)	1.28205e-09	HFD_Abx	0.199859	(-0.010479,0.385519)	0.0347911	HFD	0.012085	(-0.155346,0.1832)	0.926396	NA	-0.260705	(-0.429835,-0.070859)	0.0152681	NN
Vitamin B6 metabolism	-0.546014	(-0.733001,-0.343866)	1.04884e-05	HFD_Abx	-0.210863	(-0.477495,0.091942)	0.557229	NA	-1.62523	(-1.833556,-1.405435)	3.92157e-09	HFD_Abx	0.118058	(-0.071026,0.316134)	0.611632	NA	-0.200837	(-0.443304,0.05705)	0.557229	NA	-0.324145	(-0.536337,-0.114283)	0.0174504	NN
Note: differentially microbial functional pathways were determined using two-tailed Wilcoxon rank-sum test with Benjamini Hochberg adjustment (adj.p <0.05)
The FC (fold change) values represent the mean abundance ratio between the HFD group and the HFD_Abx group, or between the HFD group and the NN group.

## Sheet: Table S5
Table S5 Shared differentially abundant metabolites between the two comparison groups (Wilcoxon)
	HFD vs HFD_Abx				HFD vs NN
Metabolites	log2FC	log2FC_95% CI	adj.p	Group	log2FC	log2FC_95% CI	adj.p	Group
(±)19(20)-DiHDPA	1.13704	(0.747037,1.507758)	1.22101e-05	HFD	0.694951	(0.265048,1.122116)	0.0200219	HFD
(+/-)5-iPF2alpha-VI	0.887641	(0.209262,1.601483)	0.0145528	HFD	1.4598	(0.806219,2.167223)	5.1176e-06	HFD
(±)-Abscisic acid	0.373647	(0.181419,0.581358)	0.000137987	HFD	0.494907	(0.307519,0.714787)	1.87561e-05	HFD
(S)-Equol	0.354176	(0.086709,0.666895)	0.0211741	HFD	0.363194	(0.099355,0.666765)	0.0132468	HFD
15(R),19(R)-Hydroxy prostaglandin F1alpha	0.530864	(0.152071,0.929073)	0.0383167	HFD	1.04666	(0.658919,1.418915)	6.97955e-06	HFD
17alpha-Hydroxyprogesterone	1.22431	(0.850504,1.614442)	1.22101e-05	HFD	0.535859	(0.243868,0.828376)	0.00243602	HFD
1-phenyl-5-(2-thienyl)-1H-1,2,4-triazol-3-ol	0.20861	(0.055728,0.357977)	0.0251852	HFD	0.380997	(0.201924,0.565952)	0.00284413	HFD
2-[(3S)-1-Cyclobutyl-3-pyrrolidinyl]-1H-benzimidazole-5-carbonitrile	-0.695631	(-1.23426,-0.231714)	0.0124418	HFD_Abx	-0.571457	(-1.100559,-0.051898)	0.0433889	NN
23-Nordeoxycholic acid	0.778689	(0.580891,0.989591)	4.17236e-08	HFD	1.82492	(1.54183,2.112625)	1.37912e-07	HFD
2-Amino-1,3,4-octadecanetriol	0.178216	(-0.013439,0.394115)	0.018104	HFD	0.207281	(0.092683,0.319418)	0.00778518	HFD
2-hydroxy-6-[(8Z,11Z)-pentadeca-8,11,14-trien-1-yl]benzoic acid	-0.736074	(-1.14443,-0.296099)	0.0234509	HFD_Abx	-0.425333	(-0.790179,-0.072598)	0.0311351	NN
2-Hydroxyestradiol	3.46222	(2.831911,3.933034)	1.40288e-08	HFD	1.72085	(1.031564,2.335066)	0.0290481	HFD
2-Hydroxyhippuric acid	-0.30221	(-0.582621,-0.024352)	0.0322016	HFD_Abx	-0.600995	(-0.896295,-0.298828)	0.00100552	NN
3,3-dimethyl-5-oxo-5-[(3-phenyl-1H-pyrazol-5-yl)amino]pentanoic acid	-0.309127	(-0.472764,-0.111585)	0.0080335	HFD_Abx	-0.492749	(-0.658926,-0.334288)	3.66259e-06	NN
4-(3,4-dihydro-2H-1,5-benzodioxepin-7-yl)-2-methyl-1,3-thiazole	4.02733	(2.602399,4.97588)	2.04353e-08	HFD	2.63649	(1.05331,3.818445)	0.0220833	HFD
4-(allyloxy)-1,2-dihydroquinolin-2-one	4.94174	(4.390484,5.418454)	2.68885e-09	HFD	1.17046	(0.544544,1.745355)	0.00138376	HFD
4-(octyloxy)benzoic acid	1.18965	(0.783064,1.543018)	4.84968e-05	HFD	2.37723	(1.977082,2.730585)	2.54607e-07	HFD
4-Pregnen-17alpha,20alpha-Diol-3-One	2.62849	(1.948461,3.354023)	2.71065e-07	HFD	0.791818	(0.000977,1.715767)	0.0311351	HFD
6-Deoxy-D-glucose	-0.305492	(-0.464,-0.142371)	0.00433431	HFD_Abx	-0.94611	(-1.103129,-0.78374)	1.37912e-07	NN
8-iso-15-keto Prostaglandin F2alpha	0.463665	(0.125146,0.803932)	0.0322016	HFD	0.902989	(0.49928,1.277865)	0.000488811	HFD
8-Isoprostaglandin F1beta	1.05447	(0.534386,1.524292)	0.00574019	HFD	1.37353	(0.831316,1.84955)	0.00138376	HFD
Aflatoxin G2	0.709686	(0.289881,1.105012)	0.00518468	HFD	0.732825	(0.168166,1.250288)	0.0147701	HFD
Allantoin	-0.524232	(-0.742896,-0.284496)	0.00353035	HFD_Abx	-0.314749	(-0.507902,-0.118524)	0.0200219	NN
Andrographolide	0.26626	(0.108695,0.404522)	0.00390007	HFD	0.541038	(0.376842,0.709236)	6.97955e-06	HFD
Asp-glu	-0.362577	(-0.569665,-0.150993)	0.00987888	HFD_Abx	-0.273417	(-0.470352,-0.082999)	0.00871641	NN
Betaine	0.349019	(0.179617,0.516039)	0.000976068	HFD	0.392399	(0.198835,0.594716)	0.00138376	HFD
Cafestol	0.535032	(0.078189,1.016365)	0.0265943	HFD	0.619431	(0.196061,1.061644)	0.0241491	HFD
Cannabidiolic acid	0.652301	(0.245071,0.982771)	0.00682464	HFD	0.643556	(0.051509,1.299723)	0.0147701	HFD
CAR 12:1	1.23056	(0.873185,1.529572)	5.59159e-07	HFD	1.44037	(0.985171,1.882204)	5.1176e-06	HFD
Dehydrocholic acid	0.841123	(0.375041,1.233242)	0.00937034	HFD	0.82913	(0.22933,1.361834)	0.0241491	HFD
DL-4-Hydroxyphenyllactic acid	0.195312	(0.007922,0.397191)	0.0437418	HFD	0.402825	(0.205871,0.63338)	0.00284413	HFD
DL-Carnitine	-0.360151	(-0.631402,-0.09316)	0.0167903	HFD_Abx	-0.310861	(-0.580878,-0.062177)	0.034082	NN
Gibberellin A4	6.04835	(5.281607,6.692598)	2.68885e-09	HFD	0.636858	(0.191449,1.080518)	0.0162496	HFD
GQH	-0.764845	(-1.165398,-0.33797)	0.0134622	HFD_Abx	-0.938328	(-1.290548,-0.610983)	2.43669e-05	NN
Homoarginine	0.297043	(0.082114,0.525219)	0.0300808	HFD	0.753995	(0.51674,0.974504)	5.1176e-06	HFD
L-(+)-Tartaric acid	0.680578	(0.07911,1.394655)	0.0437418	HFD	1.45906	(0.774459,2.227687)	0.00163409	HFD
L-Asparagine	-0.323002	(-0.518426,-0.133243)	0.0124418	HFD_Abx	-0.389117	(-0.593544,-0.19495)	0.00212108	NN
Lignoceric Acid	-0.559886	(-0.868597,-0.232019)	0.0118109	HFD_Abx	-0.720624	(-1.032275,-0.394301)	0.00138376	NN
LPA 16:0	-0.476649	(-0.735387,-0.188354)	0.0188619	HFD_Abx	-0.441799	(-0.733461,-0.09823)	0.00243602	NN
LPC 14:0	-0.306529	(-0.416995,-0.199689)	7.84497e-05	HFD_Abx	-0.846672	(-0.97193,-0.708988)	1.37912e-07	NN
LPC 14:1	-0.439833	(-0.741189,-0.165882)	0.0211741	HFD_Abx	-1.50906	(-1.770878,-1.265941)	1.37912e-07	NN
LPC 16:2	-0.330664	(-0.533634,-0.129563)	0.00862614	HFD_Abx	-0.853162	(-1.043169,-0.660921)	1.37912e-07	NN
LPC 18:4	-0.427021	(-0.695474,-0.139774)	0.0338105	HFD_Abx	-1.45735	(-1.742466,-1.127817)	1.71513e-06	NN
LPC 19:0	-0.594224	(-1.207837,-0.071138)	0.0338105	HFD_Abx	-0.540538	(-1.210952,0.100044)	0.0290481	NN
LPC 20:0	-0.555899	(-0.779531,-0.331864)	0.000121232	HFD_Abx	-0.647843	(-0.867328,-0.435166)	9.71989e-06	NN
LPC 20:3	-0.467886	(-0.806515,-0.156013)	0.0118109	HFD_Abx	-1.20751	(-1.576922,-0.847378)	3.943e-05	NN
LPC 22:1	-0.51397	(-0.756954,-0.302979)	0.000211072	HFD_Abx	-0.823181	(-1.098683,-0.579783)	1.19156e-06	NN
LPC 22:2	-0.867668	(-1.471132,-0.369324)	0.0124418	HFD_Abx	-0.768981	(-1.421327,-0.2351)	0.0366945	NN
LPC 22:3	-0.32637	(-0.570157,-0.083124)	0.0188619	HFD_Abx	-1.64621	(-1.928163,-1.347067)	1.37912e-07	NN
LPC 22:6	-0.254554	(-0.398464,-0.095813)	0.00987888	HFD_Abx	-0.408626	(-0.594823,-0.25248)	6.97955e-06	NN
LPC 22:6-SN1	-0.254554	(-0.388438,-0.104397)	0.00987888	HFD_Abx	-0.408626	(-0.582774,-0.251185)	6.97955e-06	NN
LPC 24:2	-0.567088	(-0.946904,-0.224304)	0.00682464	HFD_Abx	-1.08934	(-1.435505,-0.73172)	2.43669e-05	NN
LPC 24:4	-0.620893	(-1.005535,-0.288284)	0.00239742	HFD_Abx	-0.747614	(-1.168539,-0.308359)	0.00614815	NN
LPC 24:6	-0.602268	(-0.918901,-0.320375)	0.00121643	HFD_Abx	-1.81038	(-2.116604,-1.52593)	1.37912e-07	NN
LPE 16:0	-0.209113	(-0.364347,-0.050809)	0.0358778	HFD_Abx	-0.590251	(-0.776322,-0.400586)	2.43669e-05	NN
LPE 22:6	-0.2159	(-0.392776,-0.037668)	0.0234509	HFD_Abx	-0.492583	(-0.768464,-0.220765)	0.0122117	NN
LPG 18:0	-0.513316	(-0.932546,-0.128487)	0.048426	HFD_Abx	-0.608123	(-0.998914,-0.167338)	0.0241491	NN
Lysopa 18:0	0.880521	(0.102022,1.530769)	0.0300808	HFD	1.1589	(0.422641,1.805414)	0.0311351	HFD
Lysopc 18:1	-0.208759	(-0.39219,-0.012833)	0.0221876	HFD_Abx	-0.708841	(-0.886486,-0.54007)	2.52449e-06	NN
Lysope 16:0	-0.429894	(-0.56202,-0.303395)	4.44981e-06	HFD_Abx	-0.983304	(-1.108476,-0.845576)	1.37912e-07	NN
MAG (18:3)	1.06774	(0.695245,1.441978)	4.84968e-05	HFD	0.76593	(0.036583,1.521543)	0.00184344	HFD
Myristic Acid	-0.361496	(-0.479011,-0.23006)	1.6994e-05	HFD_Abx	-0.997156	(-1.138051,-0.85154)	1.37912e-07	NN
Nor-9-carboxy-δ9-THC	0.316622	(-0.295827,0.852381)	0.0167903	HFD	0.556713	(0.201671,0.908182)	0.0132468	HFD
PAF C-16	-0.328277	(-0.556624,-0.133796)	0.00862614	HFD_Abx	-0.61828	(-0.864035,-0.390475)	6.35922e-05	NN
PC 15:0_18:2	-1.43213	(-1.799479,-0.97808)	1.04063e-05	HFD_Abx	-2.24111	(-2.548905,-1.879323)	5.03104e-05	NN
PC 16:1_20:4	-0.83714	(-1.24074,-0.466598)	0.000526806	HFD_Abx	-0.93897	(-1.385861,-0.453439)	0.0122117	NN
PC 32:2	-0.566983	(-0.980729,-0.175711)	0.0124418	HFD_Abx	-0.763237	(-1.200226,-0.323886)	0.00614815	NN
PC 33:2	-1.28979	(-1.758933,-0.803521)	0.000244043	HFD_Abx	-2.02324	(-2.419372,-1.602177)	3.943e-05	NN
PC 34:3	-0.774774	(-1.079396,-0.470994)	0.000121232	HFD_Abx	-0.456901	(-0.790384,-0.070739)	0.0472053	NN
PC O-34:4	-0.586138	(-0.910604,-0.220166)	0.0221876	HFD_Abx	-0.561834	(-0.803973,-0.313642)	0.00184344	NN
PE 18:1_20:5	-1.71361	(-2.251611,-1.170361)	0.000876757	HFD_Abx	-2.24498	(-2.698093,-1.769199)	3.15267e-05	NN
PI 38:4	1.16376	(0.423042,1.811021)	0.00121643	HFD	1.49808	(0.846391,2.08137)	0.000327868	HFD
Pregnenolone	1.43366	(0.538231,2.296382)	5.65535e-05	HFD	1.07679	(0.06582,1.977587)	0.0366945	HFD
Prostaglandin E2	0.624287	(0.341517,0.889866)	0.000465248	HFD	0.471609	(0.023802,0.898732)	0.0132468	HFD
Prostaglandin H1	0.586143	(0.220331,0.930457)	0.0080335	HFD	0.601757	(-0.028609,1.268135)	0.0132468	HFD
Prunin	0.591092	(0.057699,1.222422)	0.0281835	HFD	0.370956	(-0.364069,1.066914)	0.0179203	HFD
Pseudouridine	-0.346403	(-0.547212,-0.13565)	0.00987888	HFD_Abx	-0.257242	(-0.436471,-0.066431)	0.00871641	NN
Psoralidin	3.31035	(2.877916,3.637776)	2.68885e-09	HFD	3.45625	(2.992557,3.795454)	1.37912e-07	HFD
Spermidine	-0.774002	(-1.154619,-0.423472)	0.00353035	HFD_Abx	-0.562592	(-0.98258,-0.168942)	0.0397026	NN
Spermine	-1.12854	(-2.124266,-0.311795)	0.000106387	HFD_Abx	-0.529912	(-1.597268,0.416802)	0.0397026	NN
Tetrahydroaldosterone	0.476611	(0.006113,0.984445)	0.0134622	HFD	0.584822	(-0.111106,1.366595)	0.0132468	HFD
tetranor-12(R)-HETE	0.319174	(0.022281,0.616055)	0.0201243	HFD	0.555528	(0.231577,0.812691)	0.00138376	HFD
YNK	-0.401922	(-0.721519,-0.075704)	0.0080335	HFD_Abx	-0.396168	(-0.735478,-0.075673)	0.00978601	NN
Note: differentially abundant metabolites were determined using two-tailed Wilcoxon rank-sum test with Benjamini Hochberg adjustment (adj.p <0.05)
The FC (fold change) values represent the mean abundance ratio between the HFD group and the HFD_Abx group, or between the HFD group and the NN group.

## Sheet: Table S6
Table S6 Shared differentially abundant metabolites between the two comparison groups (MaAsLin2)
	HFD vs HFD_Abx				HFD vs NN
feature	coef	pvalue	adj.p	Group	coef	pvalue	adj.p	Group
2'-Deoxyuridine-5-monophosphate	0.148731	0.0370491	0.116591	HFD	0.470011	1.7494e-07	2.85639e-06	HFD
3,8,9-trihydroxy-10-propyl-3,4,5,8,9,10-hexahydro-2H-oxecin-2-one	0.198802	0.00866098	0.0418754	HFD	0.175148	0.0354229	0.113444	HFD
1-phenyl-5-(2-thienyl)-1H-1,2,4-triazol-3-ol	0.250298	0.00853852	0.0413838	HFD	0.465117	3.29889e-05	0.000361066	HFD
DL-4-Hydroxyphenyllactic acid	0.25585	0.0116621	0.0515097	HFD	0.501165	2.92052e-05	0.000325009	HFD
2-Amino-1,3,4-octadecanetriol	0.270974	0.0407005	0.125698	HFD	0.28881	0.0497804	0.144552	HFD
Adenosine 5'-monophosphate	0.272502	0.0349728	0.112546	HFD	0.506687	0.00069554	0.00541217	HFD
PC 18:1_19:2	0.285229	0.0168022	0.0664086	HFD	0.329208	0.0134169	0.0569862	HFD
Andrographolide	0.307262	0.000579237	0.00465258	HFD	0.627331	1.63822e-08	3.13782e-07	HFD
Ethyl chrysanthemumate	0.321627	0.0262916	0.0914013	HFD	1.56256	2.05546e-13	1.16985e-11	HFD
3-(methylsulfonyl)-2H-chromen-2-one	0.330496	0.0233644	0.0840106	HFD	0.55888	0.000852197	0.00643022	HFD
(S)-Equol	0.348771	0.0116227	0.0514499	HFD	0.388103	0.0116966	0.0515478	HFD
4-(2-((4-Cyanophenyl)amino)oxazol-5-yl)benzonitrile	0.374792	0.024385	0.0864323	HFD	0.57685	0.00234563	0.0143769	HFD
(±)-Abscisic acid	0.383472	1.64001e-06	2.43798e-05	HFD	0.545053	7.879e-09	1.58535e-07	HFD
6beta-Prostaglandin I1	0.384345	0.0422142	0.129135	HFD	0.450649	0.0328685	0.108761	HFD
Homoarginine	0.39647	0.0145176	0.0599982	HFD	0.857914	1.00596e-05	0.000122188	HFD
Radicinin	0.407261	0.0484308	0.143037	HFD	0.56035	0.0158021	0.0637202	HFD
Betaine	0.416392	0.00138405	0.00935188	HFD	0.494801	0.000701527	0.00543752	HFD
2,3-Dinor-TXB2	0.419554	0.0403104	0.124687	HFD	1.57228	4.8604e-09	1.06395e-07	HFD
MAG (18:2)	0.451693	0.0361893	0.114609	HFD	2.12013	4.52925e-12	1.91963e-10	HFD
8-iso-15-keto Prostaglandin F2alpha	0.470902	0.00990576	0.0464289	HFD	0.979599	7.42184e-06	9.29831e-05	HFD
Inosine-5'-monophosphate (IMP)	0.472809	0.0481194	0.142428	HFD	0.706994	0.00897792	0.043094	HFD
Indole-3-acetic acid	0.493156	0.00227514	0.0139879	HFD	0.354626	0.0428635	0.130757	HFD
Nor-9-carboxy-δ9-THC	0.505105	0.0227085	0.0823958	HFD	0.628155	0.011477	0.0510316	HFD
Tetrahydroaldosterone	0.517146	0.0445104	0.134027	HFD	0.955925	0.0012618	0.00872747	HFD
15(R),19(R)-Hydroxy prostaglandin F1alpha	0.52154	0.00426707	0.0240113	HFD	1.03776	2.26874e-06	3.25132e-05	HFD
Prostaglandin H1	0.58398	0.0109393	0.0496381	HFD	0.868046	0.00091458	0.00674848	HFD
15-Deoxy-Δ12,14-prostaglandin J2-2-glycerol ester	0.626198	0.000267635	0.00235898	HFD	0.477207	0.00979419	0.0460142	HFD
Cannabidiolic acid	0.634887	0.00797457	0.0392231	HFD	0.889211	0.00106795	0.00767999	HFD
Prostaglandin E2	0.654628	8.04461e-05	0.000806344	HFD	0.643111	0.000407065	0.0034359	HFD
Lysopa 18:0	0.669406	0.0118448	0.0520856	HFD	0.90162	0.00269304	0.0161583	HFD
(+/-)5-iPF2alpha-VI	0.685887	0.00152156	0.0100362	HFD	1.2709	1.00346e-06	1.50293e-05	HFD
Dehydrocholic acid	0.721061	0.00133962	0.00917017	HFD	0.889615	0.000441695	0.00370398	HFD
Aflatoxin G2	0.728274	0.00327677	0.0190301	HFD	0.887251	0.00142145	0.00953377	HFD
Cafestol	0.781045	0.00665154	0.0339115	HFD	0.78668	0.0134958	0.05717	HFD
23-Nordeoxycholic acid	0.792966	2.57683e-08	4.84249e-07	HFD	1.93317	2.42675e-19	2.6856e-17	HFD
ethyl 1-(3-nitro-2-thienyl)piperidine-4-carboxylate	0.815755	0.000844052	0.00643022	HFD	0.798858	0.00296729	0.0175396	HFD
8-Isoprostaglandin F1beta	0.916826	0.000245794	0.0022055	HFD	1.29024	7.79524e-06	9.64479e-05	HFD
Pregnenolone	0.943158	4.20219e-05	0.000452474	HFD	0.683772	0.00515476	0.0278273	HFD
PI 38:4	1.01649	0.000511247	0.00416699	HFD	1.26881	0.000123673	0.00119013	HFD
MAG (18:3)	1.01942	9.95472e-06	0.000121655	HFD	1.0281	4.77901e-05	0.000511817	HFD
4-(octyloxy)benzoic acid	1.07525	6.11578e-08	1.08773e-06	HFD	2.31083	1.33487e-16	1.02271e-14	HFD
(±)19(20)-DiHDPA	1.16332	3.15005e-07	5.01991e-06	HFD	0.842628	0.000345515	0.00299246	HFD
6,7,8-trimethoxy-3-phenyl-2-thioxo-1,2,3,4-tetrahydroquinazolin-4-one	1.2289	0.000860473	0.00646816	HFD	1.46828	0.000389999	0.00330586	HFD
CAR 12:1	1.23998	5.66163e-09	1.21268e-07	HFD	1.58772	1.3525e-10	4.20966e-09	HFD
L-(+)-Tartaric acid	1.27584	0.0108884	0.0495198	HFD	1.74238	0.00211564	0.0132111	HFD
17alpha-Hydroxyprogesterone	1.40457	1.58491e-07	2.60921e-06	HFD	0.587194	0.0261639	0.0912481	HFD
N-Acetylornithine	2.31489	1.12082e-13	6.76565e-12	HFD	0.754853	0.00448338	0.0249776	HFD
4-(3,4-dihydro-2H-1,5-benzodioxepin-7-yl)-2-methyl-1,3-thiazole	2.7461	1.66038e-09	3.93747e-08	HFD	1.70413	0.000146955	0.00140064	HFD
U-44069	2.79566	1.33124e-10	4.20925e-09	HFD	0.841465	0.0333438	0.109605	HFD
4-Pregnen-17alpha,20alpha-Diol-3-One	2.82139	8.33164e-10	2.12777e-08	HFD	1.08047	0.0120612	0.0524583	HFD
2-Hydroxyestradiol	2.88202	9.3991e-12	3.7446e-10	HFD	1.36291	0.00044849	0.00373805	HFD
Psoralidin	3.11525	1.66722e-23	3.32111e-21	HFD	3.29608	1.48434e-22	1.9712e-20	HFD
Jervine	3.37347	3.26371e-10	9.0296e-09	HFD	1.24889	0.0120221	0.0524583	HFD
4-(allyloxy)-1,2-dihydroquinolin-2-one	4.81236	1.0276e-27	6.82328e-25	HFD	1.18263	7.12923e-06	9.04549e-05	HFD
Gibberellin A4	6.19368	1.4661e-31	1.46023e-28	HFD	0.679885	0.00886795	0.0427616	HFD
PE 18:1_20:5	-1.39462	0.000690765	0.0053961	HFD_Abx	-2.16871	6.33584e-06	8.24902e-05	NN
PC 15:0_18:2	-1.13696	0.000212405	0.00195885	HFD_Abx	-1.97193	1.02976e-07	1.72376e-06	NN
PC 33:2	-1.03984	0.00554263	0.0295212	HFD_Abx	-1.93775	1.26889e-05	0.000152267	NN
N1-(2,3-dihydro-1,4-benzodioxin-2-ylmethyl)-2,2-dimethylpropanamide	-0.919406	0.0130715	0.0557568	HFD_Abx	-1.02437	0.0130449	0.0557568	NN
Stearamide	-0.913381	0.0226118	0.0822936	HFD_Abx	-1.43933	0.00165213	0.0107903	NN
Methandrostenolone	-0.847131	0.0320344	0.10671	HFD_Abx	-1.51531	0.000876716	0.00656548	NN
Fenpropimorph	-0.813188	0.0280413	0.0964738	HFD_Abx	-1.26129	0.00276129	0.016518	NN
Spermidine	-0.790372	0.000272614	0.00239228	HFD_Abx	-0.592341	0.0111035	0.0502471	NN
PC 16:1_20:4	-0.767716	0.00636567	0.0328508	HFD_Abx	-0.733521	0.0181083	0.0707287	NN
N-{[(2R,4S,5R)-5-Ethyl-1-azabicyclo[2.2.2]oct-2-yl]methyl}-2-furamide	-0.756527	0.00719544	0.0361041	HFD_Abx	-1.01145	0.0014861	0.0098677	NN
(2E,4E)-N-[2-(4-hydroxyphenyl)ethyl]dodeca-2,4-dienamide	-0.742443	0.00461549	0.025398	HFD_Abx	-0.854327	0.00351343	0.0202541	NN
4-(pentyloxy)benzene-1-carbohydrazide	-0.684621	0.00402187	0.0229136	HFD_Abx	-0.951791	0.000442544	0.00370398	NN
2-[(3S)-1-Cyclobutyl-3-pyrrolidinyl]-1H-benzimidazole-5-carbonitrile	-0.677141	0.00920401	0.0438622	HFD_Abx	-0.59517	0.0373658	0.117217	NN
LPC 24:4	-0.672424	0.0012809	0.00882891	HFD_Abx	-0.744162	0.00136655	0.00929064	NN
LPC 24:2	-0.628763	0.00073172	0.00564956	HFD_Abx	-1.10332	7.3103e-07	1.11161e-05	NN
GQH	-0.606211	0.0300992	0.101796	HFD_Abx	-0.9566	0.00266865	0.0160603	NN
N-(cyclopropylmethyl)-N'-phenylurea	-0.593255	0.00302412	0.0178227	HFD_Abx	-0.605769	0.00619709	0.0322313	NN
Hexadecanamide	-0.567503	0.032718	0.108443	HFD_Abx	-0.881996	0.00351803	0.0202541	NN
PC 32:2	-0.559338	0.0138289	0.0576302	HFD_Abx	-0.723625	0.0046541	0.0255398	NN
LPC 24:6	-0.556555	0.00104767	0.00756146	HFD_Abx	-1.74018	4.15371e-13	2.17742e-11	NN
LPC 20:0	-0.539163	4.39027e-06	5.83028e-05	HFD_Abx	-0.606749	3.64842e-06	5.01217e-05	NN
LPC 22:1	-0.512374	3.36436e-05	0.000366219	HFD_Abx	-0.784829	8.67211e-08	1.48539e-06	NN
LPC 20:3	-0.461169	0.0191984	0.0734035	HFD_Abx	-1.11843	3.01644e-06	4.20193e-05	NN
YNK	-0.433604	0.00119687	0.00842464	HFD_Abx	-0.392991	0.00730458	0.036468	NN
Lignoceric Acid	-0.432949	0.0484689	0.143037	HFD_Abx	-0.601495	0.0148844	0.0609493	NN
Lysope 16:0	-0.376826	5.07759e-05	0.000535162	HFD_Abx	-0.894259	1.21007e-12	5.60572e-11	NN
LPC 14:1	-0.375536	0.0350583	0.112639	HFD_Abx	-1.46066	8.72528e-10	2.2001e-08	NN
LPC 18:4	-0.350958	0.033291	0.109605	HFD_Abx	-1.34593	9.6615e-10	2.40571e-08	NN
Myristic Acid	-0.320572	0.000512506	0.00416699	HFD_Abx	-0.915099	9.55018e-13	4.63999e-11	NN
PAF C-16	-0.30782	0.0107029	0.0488993	HFD_Abx	-0.555416	8.13639e-05	0.000810385	NN
L-Asparagine	-0.292837	0.015553	0.0630988	HFD_Abx	-0.324683	0.0160024	0.0641384	NN
LPC 16:2	-0.282681	0.0020574	0.0129275	HFD_Abx	-0.782351	1.39851e-10	4.28588e-09	NN
LPC 22:3	-0.282071	0.0446756	0.134027	HFD_Abx	-1.52887	1.83951e-13	1.07774e-11	NN
LPC 14:0	-0.261011	0.00247826	0.0151432	HFD_Abx	-0.760543	5.66585e-11	1.94593e-09	NN
6-Deoxy-D-glucose	-0.240712	0.0177101	0.0693094	HFD_Abx	-0.861712	2.82909e-10	7.93739e-09	NN
Note: Cdifferentially abundant metabolites were determined using MaAsLin2 (adj.p <0.25)

## Sheet: Table S7
Table S7 Spearman correlation analysis
Var1	Var2	cor	cor_95% CI	adj.p
g__Lactobacillus	23-Nordeoxycholic acid	0.547431	(0.097128,0.786922)	0.00685749
g__Lactobacillus	Lysope 16:0	-0.461462	(-0.734332,-0.020008)	0.0266587
g__Lactobacillus	Psoralidin	0.51087	(0.038607,0.735899)	0.0127341
g__Romboutsia	23-Nordeoxycholic acid	0.540514	(0.181432,0.752764)	0.00774963
g__Romboutsia	Lysope 16:0	-0.4417	(-0.741636,-0.033995)	0.0348501
g_Oscillospiraceae_NK4A214_group	23-Nordeoxycholic acid	0.447628	(0.042541,0.705881)	0.0322079
g__[Eubacterium]_nodatum_group	Lysope 16:0	-0.416163	(-0.741039,0.038123)	0.0482457
g__[Eubacterium]_nodatum_group	Psoralidin	0.589606	(0.233846,0.787893)	0.00306765
Psoralidin	GnRH	0.589921	(0.221867,0.809175)	0.00015946
Psoralidin	Kiss1	0.608696	(0.305148,0.80129)	0.0143885
Psoralidin	LH	0.70751	(0.370367,0.883275)	0.0348501
Psoralidin	Pubscore	0.503167	(0.118638,0.808149)	0.00304805
Psoralidin	Sirt1	-0.4417	(-0.698798,-0.039045)	0.00205466
Lysope 16:0	Kiss1	-0.519763	(-0.79799,-0.112264)	0.00888495
Lysope 16:0	LH	-0.532609	(-0.797593,-0.154869)	0.000423002
Lysope 16:0	Pubscore	-0.673866	(-0.842597,-0.334281)	4.52902e-05
Lysope 16:0	Sirt1	0.745059	(0.480742,0.868781)	0.0110211
23-Nordeoxycholic acid	Kiss1	0.47332	(0.078749,0.761035)	0.022536
23-Nordeoxycholic acid	LH	0.576087	(0.176611,0.810676)	0.00401618
23-Nordeoxycholic acid	Pubscore	0.586678	(0.202134,0.845054)	0.00325515
23-Nordeoxycholic acid	Sirt1	-0.625494	(-0.803161,-0.290236)	0.00141348

## Sheet: Table S8
Table S8 The primer sequence of different genes in RT-PCR
Genes	Primer sequence (5'-3')
GAPDH	F:CATCAACGGGAAGCCCATC
	R:CTCGTGGTTCACACCCATC
Kiss1	F:TGGTGAACCCTGAACCCACAGGC
	R:CGGCGGGCATGGCGATGTT
GnRH	F:TCCAGCCAGCACTGGTCCTA
	R:GGGTTCTGCCATTTGATCCTC
Sirt1	F:GACAGAACGTCACACGCCAG
	R:TTGTTCGAGGATCGGTGCCAA
